# Supplementary material for: High-throughput and quantitative genome-wide messenger RNA sequencing for molecular phenotyping
Source: BMC Genomics. 2015 Aug 5;16(1):578. doi: 10.1186/s12864-015-1788-6 (PMC4524448; doi:10.1186/s12864-015-1788-6)
Supplement: Additional file 1: — Table of libraries, ENA accession, sequence depth and indexing sequence. (XLSX 22 kb) [file 12864_2015_1788_MOESM1_ESM.xlsx]

## Sheet: Sheet1
Experiment identifer	Developmental stage	ENA sample number	ENA study accession	Sample index sequence	Read pairs sequenced	Percentage of reads in each library	Reads mapped	Percentage of reads mapped	Read 1s mapped	Read 2s mapped	Counts of read 2	Proportion of duplicate reads	Proportion of duplicate reads with UMI	Number of regions called	Number of read 1s used to call TC 3' ends	Number of read 2s used to call regions	Percentage of read 2s used to call regions	Genome covered by regions	Percentage of genome covered by regions	Number of regions with an p-value	Number of regions with an adjusted p-value	Number of transcripts with a p-value and -100 to +5000 from ENST	Number of transcripts with a adj p-value and -100 to +5000 from ENST	Number of genes with a p-value and -100 to +5000 from ENST	Number of genes with a adj p-value and -100 to +5000 from ENST	Number of genes with a p-value <=0.05 and -100 to +5000 from ENST	Number of genes with a adj p-value <=0.05 and -100 to +5000 from ENST	Number of genes with a adj p-value <=0.05 and FC > 2 and -100 to +5000 from ENST	Number of genes with a adj p-value and -100 to +100 from ENST	Number of genes with a adj p-value <=0.05 and -100 to +100 from ENST	Number of genes with a adj p-value <=0.05 and FC > 2 and -100 to +100 from ENST
All zmp_ph35 samples														177552	12706205	122929404	66.1657	40353747	2.8444	177200	150575	26077	24675	17155	16623	1397	22	10	10939	13	3
ZMP phenotype 35.1 mutant 12	ZFS:0000033 – ZFS:0000034	ERS392545	ERP004581	TACCACCACG	24492440	4.39584	19134352	78.1235	10044769	9089583	6060984	0.432815	0.01258
ZMP phenotype 35.1 sibling 4	ZFS:0000033 – ZFS:0000034	ERS392531	ERP004581	TACCGAGCCG	23626136	4.24036	18171312	76.9119	9516532	8654780	5610909	0.432818	0.011791
ZMP phenotype 35.1 mutant 1	ZFS:0000033 – ZFS:0000034	ERS392525	ERP004581	TACTAGTCCG	24952664	4.47844	19165980	76.8094	10122882	9043098	5807379	0.452101	0.014342
ZMP phenotype 35.1 sibling 7	ZFS:0000033 – ZFS:0000034	ERS392537	ERP004581	TAGAACACCG	12244872	2.19768	9087944	74.2184	5019336	4068608	2730728	0.391804	0.006929
ZMP phenotype 35.1 sibling 9	ZFS:0000033 – ZFS:0000034	ERS392540	ERP004581	TAGACGGACG	23935048	4.29581	19301530	80.6413	10018010	9283520	6123678	0.436304	0.028157
ZMP phenotype 35.1 mutant 3	ZFS:0000033 – ZFS:0000034	ERS392528	ERP004581	TATGTGGCCG	21137844	3.79377	16456588	77.8537	8569710	7886878	5124987	0.461681	0.016729
ZMP phenotype 35.1 mutant 8	ZFS:0000033 – ZFS:0000034	ERS392538	ERP004581	TCATCCTACG	23988172	4.30534	18870873	78.6674	9911300	8959573	6052103	0.434901	0.015847
ZMP phenotype 35.1 mutant 4	ZFS:0000033 – ZFS:0000034	ERS392530	ERP004581	TCGTTAGCCG	25681528	4.60926	19732918	76.837	10544832	9188086	6122015	0.453501	0.0158
ZMP phenotype 35.1 sibling 6	ZFS:0000033 – ZFS:0000034	ERS392535	ERP004581	TCTACGACCG	25208644	4.52439	19600944	77.7549	10244347	9356597	6349863	0.429001	0.016252
ZMP phenotype 35.1 sibling 10	ZFS:0000033 – ZFS:0000034	ERS392542	ERP004581	TCTCTTCACG	19884516	3.56883	15849503	79.7078	8279199	7570304	5033516	0.442844	0.012777
ZMP phenotype 35.1 sibling 11	ZFS:0000033 – ZFS:0000034	ERS392544	ERP004581	TGAAGCCACG	26150610	4.69345	20272056	77.5204	10906523	9365533	6179425	0.4249	0.016549
ZMP phenotype 35.1 mutant 7	ZFS:0000033 – ZFS:0000034	ERS392536	ERP004581	TGACAGACCG	24015372	4.31022	18553213	77.2556	9825903	8727310	5823494	0.423019	0.015953
ZMP phenotype 35.1 sibling 12	ZFS:0000033 – ZFS:0000034	ERS392546	ERP004581	TGCGTGAACG	23640954	4.24302	18555034	78.4868	9766887	8788147	5922848	0.463091	0.01582
ZMP phenotype 35.1 sibling 8	ZFS:0000033 – ZFS:0000034	ERS392539	ERP004581	TGCTGATACG	25233784	4.5289	20538132	81.3914	10757501	9780631	6575709	0.434278	0.045837
ZMP phenotype 35.1 sibling 2	ZFS:0000033 – ZFS:0000034	ERS392527	ERP004581	TGTCTATCCG	11890618	2.1341	9019586	75.8546	4815279	4204307	2794874	0.400888	0.007252
ZMP phenotype 35.1 mutant 10	ZFS:0000033 – ZFS:0000034	ERS392541	ERP004581	TGTGAAGACG	22278472	3.99849	17668106	79.3057	9325271	8342835	5450189	0.399786	0.02479
ZMP phenotype 35.1 mutant 5	ZFS:0000033 – ZFS:0000034	ERS392532	ERP004581	TGTTCTCCCG	25027068	4.4918	18904199	75.535	10068827	8835372	5732571	0.474746	0.011135
ZMP phenotype 35.1 sibling 3	ZFS:0000033 – ZFS:0000034	ERS392529	ERP004581	TTACTCGCCG	25447396	4.56724	19595317	77.0032	10375112	9220205	6107256	0.452419	0.016345
ZMP phenotype 35.1 mutant 2	ZFS:0000033 – ZFS:0000034	ERS392526	ERP004581	TTCAGCTCCG	23316256	4.18475	17839191	76.5097	9367430	8471761	5447775	0.479968	0.015036
ZMP phenotype 35.1 sibling 5	ZFS:0000033 – ZFS:0000034	ERS392533	ERP004581	TTCGCACCCG	22713108	4.07649	17691174	77.8897	9207893	8483281	5494521	0.426935	0.012604
ZMP phenotype 35.1 mutant 6	ZFS:0000033 – ZFS:0000034	ERS392534	ERP004581	TTGCGTACCG	23279142	4.17808	18428544	79.1633	9632282	8796262	5958415	0.436243	0.017926
ZMP phenotype 35.1 mutant 11	ZFS:0000033 – ZFS:0000034	ERS392543	ERP004581	TTGTTCCACG	27044202	4.85383	20701505	76.5469	11027898	9673607	6426165	0.463241	0.010638
All zmp_ph40 samples														161260	7961123	83333373	67.4255	36014291	2.53833	160976	48224	22563	13540	15389	10579	2257	292	92	7288	210	75
ZMP phenotype 40.1 sibling 5	ZFS:0000033 – ZFS:0000034	ERS401959	ERP004581	TAACGCTGCG	18342438	4.90615	14249693	77.687	7652160	6597533	4514296	0.441099	0.010557
ZMP phenotype 40.1 mutant 8	ZFS:0000033 – ZFS:0000034	ERS401965	ERP004581	TAAGTTCGCG	17646786	4.72008	13922475	78.8952	7411464	6511011	4390075	0.454582	0.012186
ZMP phenotype 40.1 mutant 5	ZFS:0000033 – ZFS:0000034	ERS401962	ERP004581	TACTTCGGCG	19209208	5.13799	14762097	76.8491	7973688	6788409	4615951	0.466675	0.009736
ZMP phenotype 40.1 mutant 4	ZFS:0000033 – ZFS:0000034	ERS401956	ERP004581	TAGTCTTGCG	20933188	5.59911	15929377	76.0963	8556938	7372439	5045277	0.47346	0.01083
ZMP phenotype 40.1 mutant 2	ZFS:0000033 – ZFS:0000034	ERS401953	ERP004581	TAGTGACTCG	6306142	1.68674	4407968	69.8996	2479982	1927986	1219475	0.389021	0.070766
ZMP phenotype 40.1 mutant 7	ZFS:0000033 – ZFS:0000034	ERS401964	ERP004581	TCAGGAGGCG	16874974	4.51364	13455553	79.7367	7171246	6284307	4162057	0.408408	0.02026
ZMP phenotype 40.1 mutant 9	ZFS:0000033 – ZFS:0000034	ERS401968	ERP004581	TCATTGAGCG	17239082	4.61103	13529950	78.4842	7236084	6293866	4210305	0.401586	0.01258
ZMP phenotype 40.1 sibling 8	ZFS:0000033 – ZFS:0000034	ERS401966	ERP004581	TCCAGTCGCG	16848150	4.50646	13069226	77.5707	6986222	6083004	4109139	0.414571	0.011219
ZMP phenotype 40.1 mutant 3	ZFS:0000033 – ZFS:0000034	ERS401954	ERP004581	TCCTCAATCG	18015024	4.81857	13744067	76.2922	7404609	6339458	4386882	0.471025	0.006641
ZMP phenotype 40.1 sibling 4	ZFS:0000033 – ZFS:0000034	ERS401958	ERP004581	TCGAAGTGCG	15393942	4.1175	12404821	80.5825	6554086	5850735	3891242	0.407987	0.019527
ZMP phenotype 40.1 mutant 6	ZFS:0000033 – ZFS:0000034	ERS401963	ERP004581	TCTCACGGCG	18049214	4.82772	14046828	77.8252	7445843	6600985	4485010	0.432898	0.016159
ZMP phenotype 40.1 sibling 7	ZFS:0000033 – ZFS:0000034	ERS401961	ERP004581	TGAACTGGCG	17171032	4.59282	13226347	77.0271	7059177	6167170	4214033	0.423534	0.009607
ZMP phenotype 40.1 mutant 1	ZFS:0000033 – ZFS:0000034	ERS401951	ERP004581	TGCGATCTCG	16925740	4.52721	13360669	78.937	7089095	6271574	4128225	0.451162	0.017727
ZMP phenotype 40.1 sibling 10	ZFS:0000033 – ZFS:0000034	ERS401969	ERP004581	TGGCTCAGCG	18379612	4.91609	14280995	77.7002	7679986	6601009	4450732	0.422263	0.012114
ZMP phenotype 40.1 sibling 9	ZFS:0000033 – ZFS:0000034	ERS401967	ERP004581	TGTATGCGCG	18340228	4.90555	14391091	78.4674	7720351	6670740	4564370	0.430808	0.011969
ZMP phenotype 40.1 sibling 2	ZFS:0000033 – ZFS:0000034	ERS401955	ERP004581	TGTGGTTGCG	17483036	4.67628	13376329	76.5103	7245171	6131158	4197098	0.4532	0.009652
ZMP phenotype 40.1 sibling 3	ZFS:0000033 – ZFS:0000034	ERS401957	ERP004581	TTCCATTGCG	30919548	8.27021	24070135	77.8476	12845372	11224763	7308751	0.472537	0.049799
ZMP phenotype 40.1 sibling 1	ZFS:0000033 – ZFS:0000034	ERS401952	ERP004581	TTCCTGCTCG	20293786	5.42808	15721588	77.47	8392701	7328887	4964472	0.473255	0.009333
ZMP phenotype 40.1 sibling 6	ZFS:0000033 – ZFS:0000034	ERS401960	ERP004581	TTGGTATGCG	17904616	4.78904	14101357	78.7582	7553214	6548143	4475983	0.432793	0.014541
All zmp_ph45 samples														148223	5972226	56316191	67.7959	33307413	2.34761	148122	103663	21232	19303	15617	14621	854	18	11	9794	10	7
ZMP phenotype 45.1 sibling 4	ZFS:0000035	ERS401980	ERP004581	TAACGCTGCG	11828324	5.06566	9792224	82.7862	5144940	4647284	3156025	0.416628	0.021737
ZMP phenotype 45.1 sibling 6	ZFS:0000035	ERS401985	ERP004581	TAAGTTCGCG	12999934	5.56742	10455391	80.4265	5499732	4955659	3362512	0.462254	0.011925
ZMP phenotype 45.1 sibling 2	ZFS:0000035	ERS401975	ERP004581	TACAGGATCG	11605054	4.97004	9425296	81.2172	4937314	4487982	3035900	0.401381	0.016241
ZMP phenotype 45.1 mutant 7	ZFS:0000035	ERS401982	ERP004581	TACTTCGGCG	13251258	5.67506	10523922	79.4183	5537523	4986399	3443841	0.498287	0.007214
ZMP phenotype 45.1 mutant 4	ZFS:0000035	ERS401978	ERP004581	TAGTCTTGCG	11027298	4.72261	9127748	82.7741	4800549	4327199	2938699	0.374345	0.031536
ZMP phenotype 45.1 mutant 2	ZFS:0000035	ERS401974	ERP004581	TAGTGACTCG	12887458	5.51925	10598199	82.2365	5592327	5005872	3334064	0.398706	0.020774
ZMP phenotype 45.1 mutant 8	ZFS:0000035	ERS401984	ERP004581	TCAGGAGGCG	11741740	5.02858	9626229	81.983	5036510	4589719	3087751	0.441382	0.016795
ZMP phenotype 45.1 mutant 9	ZFS:0000035	ERS401988	ERP004581	TCATTGAGCG	12100450	5.18221	9714127	80.2791	5091461	4622666	3080546	0.403128	0.012798
ZMP phenotype 45.1 sibling 7	ZFS:0000035	ERS401986	ERP004581	TCCAGTCGCG	11024046	4.72122	8927810	80.9849	4668586	4259224	2913528	0.46252	0.011775
ZMP phenotype 45.1 mutant 3	ZFS:0000035	ERS401976	ERP004581	TCCTCAATCG	12501542	5.35398	9946492	79.5621	5285709	4660783	3242274	0.418451	0.011418
ZMP phenotype 45.1 mutant 5	ZFS:0000035	ERS401979	ERP004581	TCGAAGTGCG	8632262	3.6969	7327184	84.8814	3808095	3519089	2330777	0.361421	0.04107
ZMP phenotype 45.1 sibling 5	ZFS:0000035	ERS401983	ERP004581	TCTCACGGCG	11757964	5.03553	9341743	79.4503	4877562	4464181	3070944	0.465196	0.018483
ZMP phenotype 45.1 mutant 1	ZFS:0000035	ERS401972	ERP004581	TGCGATCTCG	13563672	5.80885	10908556	80.4248	5749921	5158635	3412912	0.439296	0.016302
ZMP phenotype 45.1 sibling 9	ZFS:0000035	ERS401989	ERP004581	TGGCTCAGCG	11565974	4.95331	9267754	80.1295	4859923	4407831	2943654	0.431847	0.015679
ZMP phenotype 45.1 sibling 8	ZFS:0000035	ERS401987	ERP004581	TGTATGCGCG	12457374	5.33506	9988504	80.1815	5311488	4677016	3227486	0.457938	0.00904
ZMP phenotype 45.1 sibling 3	ZFS:0000035	ERS401977	ERP004581	TGTGGTTGCG	12716946	5.44623	10485484	82.4528	5526162	4959322	3435425	0.403267	0.018736
ZMP phenotype 45.1 sibling 1	ZFS:0000035	ERS401973	ERP004581	TTCCTGCTCG	12495926	5.35157	10070099	80.5871	5262708	4807391	3227042	0.456383	0.013018
ZMP phenotype 45.1 mutant 6	ZFS:0000035	ERS401981	ERP004581	TTGGTATGCG	11616784	4.97507	9530334	82.0393	4999306	4531028	3072811	0.397807	0.017651
All zmp_ph46 samples														158018	7089156	71128502	66.3311	34657103	2.44247	157989	31583	23085	11278	16111	9178	2554	469	53	10633	373	37
ZMP phenotype 46.1 mutant 12	ZFS:0000037	ERS402014	ERP004581	TACCACCACG	14269572	4.47407	10916302	76.5006	5836051	5080251	3447536	0.444497	0.005306
ZMP phenotype 46.1 mutant 5	ZFS:0000037	ERS402000	ERP004581	TACCGAGCCG	13129394	4.11658	10308309	78.5132	5428387	4879922	3266054	0.419528	0.010018
ZMP phenotype 46.1 mutant 2	ZFS:0000037	ERS401994	ERP004581	TACTAGTCCG	14229712	4.46157	11034794	77.5476	5836910	5197884	3474964	0.445861	0.005746
ZMP phenotype 46.1 mutant 8	ZFS:0000037	ERS402006	ERP004581	TAGAACACCG	12632250	3.96071	9743713	77.1336	5193826	4549887	3041358	0.414561	0.006906
ZMP phenotype 46.1 sibling 9	ZFS:0000037	ERS402009	ERP004581	TAGACGGACG	12952552	4.06113	10255120	79.1745	5380621	4874499	3129836	0.427328	0.011646
ZMP phenotype 46.1 sibling 3	ZFS:0000037	ERS401997	ERP004581	TATGTGGCCG	12368000	3.87785	9736229	78.7211	5138053	4598176	3053808	0.417755	0.011193
ZMP phenotype 46.1 sibling 8	ZFS:0000037	ERS402007	ERP004581	TCATCCTACG	14139746	4.43337	11078444	78.3497	5858414	5220030	3565797	0.460747	0.007711
ZMP phenotype 46.1 sibling 4	ZFS:0000037	ERS401999	ERP004581	TCGTTAGCCG	13356018	4.18764	10569421	79.136	5574020	4995401	3258457	0.428307	0.014372
ZMP phenotype 46.1 mutant 7	ZFS:0000037	ERS402004	ERP004581	TCTACGACCG	14370792	4.50581	10885214	75.7454	5798101	5087113	3468583	0.462087	0.005016
ZMP phenotype 46.1 sibling 10	ZFS:0000037	ERS402011	ERP004581	TCTCTTCACG	12666650	3.97149	9806906	77.423	5198297	4608609	2968351	0.449582	0.008217
ZMP phenotype 46.1 sibling 11	ZFS:0000037	ERS402013	ERP004581	TGAAGCCACG	13211970	4.14247	10290244	77.8858	5505625	4784619	3164063	0.437556	0.007794
ZMP phenotype 46.1 sibling 7	ZFS:0000037	ERS402005	ERP004581	TGACAGACCG	14013418	4.39376	10891616	77.7228	5834303	5057313	3326481	0.405783	0.009759
ZMP phenotype 46.1 sibling 12	ZFS:0000037	ERS402015	ERP004581	TGCGTGAACG	13413358	4.20561	10430654	77.7632	5558966	4871688	3296272	0.46043	0.008679
ZMP phenotype 46.1 mutant 9	ZFS:0000037	ERS402008	ERP004581	TGCTGATACG	12358942	3.87501	9652699	78.103	5156486	4496213	3007451	0.441889	0.006771
ZMP phenotype 46.1 mutant 3	ZFS:0000037	ERS401996	ERP004581	TGTCTATCCG	14319164	4.48962	10951703	76.4828	5817002	5134701	3407384	0.454556	0.005569
ZMP phenotype 46.1 mutant 10	ZFS:0000037	ERS402010	ERP004581	TGTGAAGACG	11969852	3.75302	9613905	80.3177	5051000	4562905	2906226	0.370499	0.01412
ZMP phenotype 46.1 sibling 5	ZFS:0000037	ERS402001	ERP004581	TGTTCTCCCG	14265180	4.47269	10973531	76.9253	5781532	5191999	3369447	0.49004	0.006138
ZMP phenotype 46.1 mutant 4	ZFS:0000037	ERS401998	ERP004581	TTACTCGCCG	12405898	3.88974	9439597	76.0896	5003238	4436359	2927527	0.436608	0.007505
ZMP phenotype 46.1 sibling 2	ZFS:0000037	ERS401995	ERP004581	TTCAGCTCCG	13522824	4.23994	10355016	76.5744	5499043	4855973	3192696	0.471596	0.005399
ZMP phenotype 46.1 mutant 6	ZFS:0000037	ERS402002	ERP004581	TTCGCACCCG	13414082	4.20584	10219815	76.1872	5451465	4768350	3181496	0.447505	0.004881
ZMP phenotype 46.1 sibling 6	ZFS:0000037	ERS402003	ERP004581	TTGCGTACCG	14066658	4.41045	10872026	77.2893	5757152	5114874	3454930	0.471047	0.006525
ZMP phenotype 46.1 mutant 11	ZFS:0000037	ERS402012	ERP004581	TTGTTCCACG	13596098	4.26291	10388344	76.4068	5522631	4865713	3219785	0.469453	0.005912
