# Supplementary material for: High-throughput and quantitative genome-wide messenger RNA sequencing for molecular phenotyping
Source: BMC Genomics. 2015 Aug 5;16(1):578. doi: 10.1186/s12864-015-1788-6 (PMC4524448; doi:10.1186/s12864-015-1788-6)
Supplement: Additional file 2: — Example of a DeTCT output table. An example of a DeTCT output table showing the column header and 54 rows of regions with the adjusted p-value of <=0.05 for zmp_ph45 (allele pla2g12b sa659) and ordered from the lowest adjusted p-value. The table is not filtered for proximity of TC 3′ end to the nearest Ensembl gene (see column 9). (XLSX 33 kb) [file 12864_2015_1788_MOESM2_ESM.xlsx]

## Sheet: zmp_ph45_sig
#Chr	Region start	Region end	3' end position	3' end strand	3' end read count	p value	Adjusted p value	Distance to 3' end	e74 Ensembl Gene ID	Gene type	e74 Ensembl Transcript ID	Transcript type	Gene name	Gene description	zmp_ph45-1_1m count	zmp_ph45-1_10s count	zmp_ph45-1_11m count	zmp_ph45-1_13m count	zmp_ph45-1_14s count	zmp_ph45-1_15m count	zmp_ph45-1_16s count	zmp_ph45-1_17s count	zmp_ph45-1_18s count	zmp_ph45-1_19m count	zmp_ph45-1_2s count	zmp_ph45-1_20s count	zmp_ph45-1_3m count	zmp_ph45-1_4s count	zmp_ph45-1_5m count	zmp_ph45-1_6s count	zmp_ph45-1_7m count	zmp_ph45-1_9m count	zmp_ph45-1_1m normalised count	zmp_ph45-1_10s normalised count	zmp_ph45-1_11m normalised count	zmp_ph45-1_13m normalised count	zmp_ph45-1_14s normalised count	zmp_ph45-1_15m normalised count	zmp_ph45-1_16s normalised count	zmp_ph45-1_17s normalised count	zmp_ph45-1_18s normalised count	zmp_ph45-1_19m normalised count	zmp_ph45-1_2s normalised count	zmp_ph45-1_20s normalised count	zmp_ph45-1_3m normalised count	zmp_ph45-1_4s normalised count	zmp_ph45-1_5m normalised count	zmp_ph45-1_6s normalised count	zmp_ph45-1_7m normalised count
13	5231901	5232200	-	-1	-	4.70367e-19	4.87597e-14	-	-	-	-	-	-	-	0	13	0	0	5	1	14	7	16	0	9	11	0	7	0	11	0	0	0	11.731	0	0	5.34231	0.977764	13.1734	8.14984	16.0742	0	9.18372	11.4512	0	6.59552	0	9.04884	0
13	4503301	4503600	-	-1	-	4.98367e-18	2.58311e-13	-	-	-	-	-	-	-	0	13	1	0	15	0	17	5	16	0	7	6	0	6	0	11	0	0	0	11.731	0.899278	0	16.0269	0	15.9963	5.82131	16.0742	0	7.14289	6.24609	0	5.65331	0	9.04884	0
13	4525101	4525300	-	-1	-	8.06479e-13	2.78673e-08	-	-	-	-	-	-	-	0	11	1	1	5	0	9	3	11	0	4	5	0	7	0	9	0	0	0	9.92625	0.899278	1.06108	5.34231	0	8.46862	3.49279	11.051	0	4.08165	5.20507	0	6.59552	0	7.4036	0
13	3360101	3360253	3360253	1	15	3.15704e-12	8.18171e-08	-10371	ENSDARG00000002026	protein_coding	ENSDART00000131553	protein_coding	qkib	QKI, KH domain containing, RNA binding b [Source:ZFIN;Acc:ZDB-GENE-081028-54]	0	9	0	0	8	0	11	6	18	3	7	5	0	3	0	7	0	0	0	8.12148	0	0	8.5477	0	10.3505	6.98557	18.0835	2.69309	7.14289	5.20507	0	2.82665	0	5.75835	0
13	4337401	4337775	4337775	1	207	1.58895e-10	3.2943e-06	-56	ENSDARG00000015662	protein_coding	ENSDART00000128494	protein_coding	pla2g12b	phospholipase A2, group XIIB [Source:ZFIN;Acc:ZDB-GENE-040426-2771]	40	217	105	47	210	50	339	122	324	83	217	141	80	256	92	358	149	117	36.056	195.818	94.4242	49.8706	224.377	48.8882	318.985	142.04	325.502	74.5089	221.43	146.783	64.9668	241.208	86.0235	294.499	139.619
13	1416601	1416900	-	1	-	8.01585e-10	1.38491e-05	-	-	-	-	-	-	-	1	6	1	0	11	4	19	9	18	3	6	6	0	8	1	9	3	1	0.901401	5.41432	0.899278	0	11.7531	3.91106	17.8782	10.4784	18.0835	2.69309	6.12248	6.24609	0	7.53774	0.935038	7.4036	2.81113
13	3773501	3773700	-	-1	-	2.03898e-09	3.01953e-05	-	-	-	-	-	-	-	0	15	0	0	7	0	17	4	9	5	3	4	0	6	0	9	0	0	0	13.5358	0	0	7.47924	0	15.9963	4.65705	9.04173	4.48849	3.06124	4.16406	0	5.65331	0	7.4036	0
13	2473101	2473300	-	-1	-	1.54055e-08	0.000199623	-	-	-	-	-	-	-	0	15	0	0	10	7	16	6	22	5	11	13	0	6	0	8	0	0	0	13.5358	0	0	10.6846	6.84435	15.0553	6.98557	22.102	4.48849	11.2245	13.5332	0	5.65331	0	6.58098	0
13	5919701	5919871	5919871	1	11	2.17972e-08	0.000251063	3143	ENSDARG00000017422	protein_coding	ENSDART00000025910	protein_coding	apmap	adipocyte plasma membrane associated protein [Source:ZFIN;Acc:ZDB-GENE-020919-1]	0	8	0	0	3	0	5	4	7	0	4	1	0	0	0	10	0	0	0	7.21909	0	0	3.20539	0	4.70479	4.65705	7.03246	0	4.08165	1.04101	0	0	0	8.22622	0
22	15775701	15776131	15776131	1	232	2.74288e-08	0.000268784	1	ENSDARG00000087697	protein_coding	ENSDART00000124868	protein_coding	lpl	lipoprotein lipase [Source:ZFIN;Acc:ZDB-GENE-990415-139]	80	29	67	41	19	49	34	34	28	74	25	33	85	23	57	53	71	40	72.1121	26.1692	60.2516	43.5041	20.3008	47.9104	31.9926	39.5849	28.1298	66.4296	25.5103	34.3535	69.0272	21.671	53.2972	43.599	66.5301
13	3978701	3979000	3978698	-1	4	2.85215e-08	0.000268784	11222	ENSDARG00000089355	protein_coding	ENSDART00000124716	protein_coding	CU571336.1	Uncharacterized protein [Source:UniProtKB/TrEMBL;Acc:E7F429]	7	0	8	9	0	7	0	5	0	10	2	1	5	3	7	0	15	7	6.30981	0	7.19422	9.54969	0	6.84435	0	5.82131	0	8.97697	2.04083	1.04101	4.06043	2.82665	6.54526	0	14.0556
13	1555601	1555700	-	1	-	1.51468e-07	0.00130847	-	-	-	-	-	-	-	0	4	0	0	3	1	10	2	9	1	4	5	0	6	0	1	1	0	0	3.60955	0	0	3.20539	0.977764	9.40958	2.32852	9.04173	0.897697	4.08165	5.20507	0	5.65331	0	0.822622	0.937043
1	52873701	52874500	52874514	1	11	7.45867e-07	0.0059476	7819	ENSDARG00000089358	protein_coding	ENSDART00000128834	protein_coding	CABZ01035189.1	-	16	41	21	19	30	10	39	16	35	11	39	22	16	17	18	35	14	8	14.4224	36.9978	18.8848	20.1605	32.0539	9.77764	36.6973	18.6282	35.1623	9.87467	39.7961	22.9023	12.9934	16.0177	16.8307	28.7918	13.1186
25	13155501	13155981	13155981	1	433	1.15055e-06	0.00851924	3512	ENSDARG00000051884	protein_coding	ENSDART00000109694	protein_coding	ca5	carbonic anhydrase V [Source:ZFIN;Acc:ZDB-GENE-080220-57]	72	65	81	79	44	79	54	44	38	82	45	42	92	62	73	71	114	111	64.9009	58.6551	72.8415	83.8251	47.0124	77.2434	50.8117	51.2275	38.1762	73.6112	45.9186	43.7226	74.7118	58.4175	68.2578	58.4062	106.823
10	24804084	24804600	24804084	-1	246	1.25461e-06	0.00867047	0	ENSDARG00000061120	protein_coding	ENSDART00000048532	protein_coding	slc43a2b	solute carrier family 43, member 2b [Source:ZFIN;Acc:ZDB-GENE-041212-6]	107	61	117	71	16	64	58	47	45	148	55	34	94	31	115	53	61	72	96.4499	55.0456	105.215	75.3364	17.0954	62.5769	54.5755	54.7203	45.2086	132.859	56.1227	35.3945	76.336	29.2087	107.529	43.599	57.1596
13	23402001	23402200	-	1	-	1.99719e-06	0.0112311	-	-	-	-	-	-	-	2	5	0	0	4	0	6	4	7	0	13	0	0	0	0	9	0	0	1.8028	4.51193	0	0	4.27385	0	5.64575	4.65705	7.03246	0	13.2654	0	0	0	0	7.4036	0
13	2842701	2842900	2842635	-1	4	2.01208e-06	0.0112311	-27838	ENSDARG00000035161	protein_coding	ENSDART00000139183	protein_coding	PKDCC	protein kinase domain containing, cytoplasmic [Source:HGNC Symbol;Acc:25123]	0	7	0	0	4	3	12	6	14	6	2	5	0	6	0	9	0	0	0	6.3167	0	0	4.27385	2.93329	11.2915	6.98557	14.0649	5.38618	2.04083	5.20507	0	5.65331	0	7.4036	0
13	4616801	4617139	4617139	1	5	2.03341e-06	0.0112311	-11292	ENSDARG00000063358	protein_coding	ENSDART00000145940	protein_coding	micu1	mitochondrial calcium uptake 1 [Source:ZFIN;Acc:ZDB-GENE-070410-22]	15	10	23	16	6	20	7	6	4	27	1	9	18	7	11	11	9	27	13.521	9.02386	20.6834	16.9772	6.41078	19.5553	6.5867	6.98557	4.01855	24.2378	1.02041	9.36913	14.6175	6.59552	10.2854	9.04884	8.43339
13	5218361	5218800	5218361	-1	13	2.05851e-06	0.0112311	-10539	ENSDARG00000012078	protein_coding	ENSDART00000140215	retained_intron	meis1	myeloid ecotropic viral integration 1 [Source:ZFIN;Acc:ZDB-GENE-020122-1]	11	21	5	6	11	8	20	10	17	4	15	14	11	20	6	10	1	5	9.91541	18.9501	4.49639	6.36646	11.7531	7.82211	18.8192	11.6426	17.0788	3.59079	15.3062	14.5742	8.93294	18.8444	5.61023	8.22622	0.937043
9	28475301	28475500	-	-1	-	2.29506e-06	0.0118956	-	-	-	-	-	-	-	0	5	1	0	3	0	5	3	2	1	4	3	1	4	0	6	0	1	0	4.51193	0.899278	0	3.20539	0	4.70479	3.49279	2.00927	0.897697	4.08165	3.12304	0.812085	3.76887	0	4.93573	0
13	4369601	4369800	4369601	-1	11	2.82568e-06	0.0139485	6728	ENSDARG00000026804	protein_coding	ENSDART00000130884	protein_coding	mcu	mitochondrial calcium uniporter [Source:ZFIN;Acc:ZDB-GENE-061013-24]	4	15	7	4	22	5	18	6	17	0	5	13	8	6	0	13	1	2	3.6056	13.5358	6.29494	4.24431	23.5062	4.88882	16.9372	6.98557	17.0788	0	5.10207	13.5332	6.49668	5.65331	0	10.6941	0.937043
13	1277330	1277700	1277330	-1	6	3.07841e-06	0.0145053	-49	ENSDARG00000035005	protein_coding	ENSDART00000049684	protein_coding	bag2	BCL2-associated athanogene 2 [Source:ZFIN;Acc:ZDB-GENE-040426-1399]	10	31	14	5	20	23	40	22	46	15	15	27	12	19	3	23	3	5	9.01401	27.974	12.5899	5.30538	21.3693	22.4886	37.6383	25.6138	46.2133	13.4655	15.3062	28.1074	9.74502	17.9021	2.80511	18.9203	2.81113
15	20837201	20837500	20837186	-1	27	3.81658e-06	0.0172017	1	ENSDARG00000069375	protein_coding	ENSDART00000127819	protein_coding	zgc:162608	zgc:162608 [Source:ZFIN;Acc:ZDB-GENE-070410-86]	21	2	19	18	2	3	7	3	6	24	6	5	14	4	15	2	6	9	18.9294	1.80477	17.0863	19.0994	2.13693	2.93329	6.5867	3.49279	6.02782	21.5447	6.12248	5.20507	11.3692	3.76887	14.0256	1.64524	5.62226
2	22134661	22135300	22134661	-1	276	4.03999e-06	0.0174499	-2	ENSDARG00000018478	protein_coding	ENSDART00000013863	protein_coding	agxtb	alanine-glyoxylate aminotransferase b [Source:ZFIN;Acc:ZDB-GENE-010302-3]	220	173	169	140	57	146	127	78	64	279	80	45	327	90	132	69	156	123	198.308	156.113	151.978	148.551	60.9024	142.754	119.502	90.8125	64.2967	250.458	81.6331	46.8457	265.552	84.7996	123.425	56.7609	146.179
13	18560501	18560728	18560728	1	40	4.32512e-06	0.0179342	-1080	ENSDARG00000074624	protein_coding	ENSDART00000114368	protein_coding	si:ch211-198a12.6	si:ch211-198a12.6 [Source:ZFIN;Acc:ZDB-GENE-030131-1683]	14	9	0	2	15	3	17	20	15	3	21	27	4	4	7	14	1	0	12.6196	8.12148	0	2.12215	16.0269	2.93329	15.9963	23.2852	15.0695	2.69309	21.4287	28.1074	3.24834	3.76887	6.54526	11.5167	0.937043
9	36578912	36579100	36578912	-1	4	4.68142e-06	0.0182062	105454	ENSDARG00000055415	protein_coding	ENSDART00000077745	protein_coding	zp2l1	zona pellucida glycoprotein 2, like 1 [Source:ZFIN;Acc:ZDB-GENE-060818-3]	0	17	2	5	6	1	18	17	1	1	8	7	8	9	1	18	3	0	0	15.3406	1.79856	5.30538	6.41078	0.977764	16.9372	19.7925	1.00464	0.897697	8.16331	7.2871	6.49668	8.47996	0.935038	14.8072	2.81113
13	4615001	4615300	-	1	-	4.74199e-06	0.0182062	-	-	-	-	-	-	-	6	3	14	12	0	11	0	0	0	9	2	1	7	2	2	3	2	3	5.40841	2.70716	12.5899	12.7329	0	10.7554	0	0	0	8.07928	2.04083	1.04101	5.6846	1.88444	1.87008	2.46787	1.87409
9	35307101	35307200	35307219	1	15	5.18003e-06	0.0191778	-6348	ENSDARG00000007996	protein_coding	ENSDART00000147913	protein_coding	pou2f1b	POU class 2 homeobox 1b [Source:ZFIN;Acc:ZDB-GENE-030131-2422]	0	10	1	0	0	0	5	3	0	0	7	1	0	5	0	6	0	0	0	9.02386	0.899278	0	0	0	4.70479	3.49279	0	0	7.14289	1.04101	0	4.71109	0	4.93573	0
24	41134501	41134800	41134485	-1	21	5.56023e-06	0.0195886	1844	ENSDARG00000089881	protein_coding	ENSDART00000123294	protein_coding	BX547934.1	Uncharacterized protein [Source:UniProtKB/TrEMBL;Acc:E7F9W8]	2	10	0	2	0	2	17	18	3	4	16	1	1	25	2	11	1	0	1.8028	9.02386	0	2.12215	0	1.95553	15.9963	20.9567	3.01391	3.59079	16.3266	1.04101	0.812085	23.5554	1.87008	9.04884	0.937043
8	14021001	14021300	-	1	-	5.66894e-06	0.0195886	-	-	-	-	-	-	-	6	19	8	7	19	11	18	11	15	10	19	29	9	15	8	8	5	2	5.40841	17.1453	7.19422	7.42754	20.3008	10.7554	16.9372	12.8069	15.0695	8.97697	19.3879	30.1894	7.30877	14.1333	7.4803	6.58098	4.68521
13	2472201	2472500	2472201	-1	58	6.08894e-06	0.0203612	0	ENSDARG00000075245	protein_coding	ENSDART00000136977	protein_coding	wdr11	WD repeat domain 11 [Source:ZFIN;Acc:ZDB-GENE-081107-28]	3	12	4	4	11	8	25	14	23	15	14	22	6	14	2	14	2	11	2.7042	10.8286	3.59711	4.24431	11.7531	7.82211	23.5239	16.2997	23.1066	13.4655	14.2858	22.9023	4.87251	13.191	1.87008	11.5167	1.87409
13	3325001	3325255	3325255	1	5	7.51781e-06	0.0243537	-45369	ENSDARG00000002026	protein_coding	ENSDART00000131553	protein_coding	qkib	QKI, KH domain containing, RNA binding b [Source:ZFIN;Acc:ZDB-GENE-081028-54]	4	25	7	12	17	3	19	12	15	11	21	12	8	12	8	12	5	7	3.6056	22.5597	6.29494	12.7329	18.1639	2.93329	17.8782	13.9711	15.0695	9.87467	21.4287	12.4922	6.49668	11.3066	7.4803	9.87146	4.68521
13	4618101	4618500	-	1	-	9.10316e-06	0.0279465	-	-	-	-	-	-	-	26	23	33	21	13	32	10	13	8	27	8	15	29	17	30	25	26	30	23.4364	20.7549	29.6762	22.2826	13.89	31.2885	9.40958	15.1354	8.03709	24.2378	8.16331	15.6152	23.5505	16.0177	28.0511	20.5656	24.3631
17	30513001	30513274	30513274	1	11	9.51596e-06	0.0279465	-14442	ENSDARG00000020239	protein_coding	ENSDART00000104257	protein_coding	lpin1	lipin 1 [Source:ZFIN;Acc:ZDB-GENE-080722-2]	38	9	21	7	12	14	9	8	8	49	13	3	32	7	19	12	28	14	34.2532	8.12148	18.8848	7.42754	12.8216	13.6887	8.46862	9.3141	8.03709	43.9872	13.2654	3.12304	25.9867	6.59552	17.7657	9.87146	26.2372
3	19096301	19096535	19096535	1	58	9.55942e-06	0.0279465	-7240	ENSDARG00000077226	protein_coding	ENSDART00000115110	protein_coding	smarca4	SWI/SNF related, matrix associated, actin dependent regulator of chromatin, subfamily a, member 4 [Source:ZFIN;Acc:ZDB-GENE-030605-1]	26	32	31	18	25	17	36	37	28	13	29	39	17	36	21	54	28	11	23.4364	28.8764	27.8776	19.0994	26.7116	16.622	33.8745	43.0777	28.1298	11.6701	29.592	40.5996	13.8054	33.9198	19.6358	44.4216	26.2372
13	4591401	4592202	4592202	1	5	9.70525e-06	0.0279465	-36229	ENSDARG00000063358	protein_coding	ENSDART00000145940	protein_coding	micu1	mitochondrial calcium uptake 1 [Source:ZFIN;Acc:ZDB-GENE-070410-22]	16	4	17	18	7	14	2	9	6	24	13	4	22	9	18	6	13	8	14.4224	3.60955	15.2877	19.0994	7.47924	13.6887	1.88192	10.4784	6.02782	21.5447	13.2654	4.16406	17.8659	8.47996	16.8307	4.93573	12.1816
16	18199554	18199700	18199554	-1	53	1.05285e-05	0.0286571	-7	ENSDARG00000002311	protein_coding	ENSDART00000012718	protein_coding	fabp11b	fatty acid binding protein 11b [Source:ZFIN;Acc:ZDB-GENE-050522-391]	3	13	8	7	8	4	9	12	13	3	8	23	7	16	6	17	8	4	2.7042	11.731	7.19422	7.42754	8.5477	3.91106	8.46862	13.9711	13.0603	2.69309	8.16331	23.9433	5.6846	15.0755	5.61023	13.9846	7.49634
9	28225401	28225600	-	1	-	1.0703e-05	0.0286571	-	-	-	-	-	-	-	5	1	11	2	5	4	0	0	1	4	1	2	8	0	4	0	18	9	4.507	0.902386	9.89206	2.12215	5.34231	3.91106	0	0	1.00464	3.59079	1.02041	2.08203	6.49668	0	3.74015	0	16.8668
5	27724701	27725046	27725046	1	48	1.07813e-05	0.0286571	2332	ENSDARG00000068194	protein_coding	ENSDART00000098473	protein_coding	klf9	Kruppel-like factor 9 [Source:ZFIN;Acc:ZDB-GENE-060526-244]	35	21	34	12	12	18	16	6	8	51	19	13	42	12	22	10	26	29	31.549	18.9501	30.5754	12.7329	12.8216	17.5998	15.0553	6.98557	8.03709	45.7826	19.3879	13.5332	34.1076	11.3066	20.5708	8.22622	24.3631
20	54162901	54163669	54163669	1	21	1.38176e-05	0.0349416	-2120	ENSDARG00000095767	processed_transcript	ENSDART00000131982	processed_transcript	dio3b	deiodinase, iodothyronine type IIIb [Source:ZFIN;Acc:ZDB-GENE-070705-53]	50	30	48	51	19	39	28	43	33	64	19	22	45	16	47	25	45	49	45.07	27.0716	43.1653	54.1149	20.3008	38.1328	26.3468	50.0633	33.153	57.4526	19.3879	22.9023	36.5438	15.0755	43.9468	20.5656	42.1669
17	30786301	30787071	30787071	1	337	1.41127e-05	0.0349416	203	ENSDARG00000042780	protein_coding	ENSDART00000062793	protein_coding	APOB (2 of 3)	apolipoprotein B [Source:HGNC Symbol;Acc:603]	59	205	148	93	144	120	162	141	232	88	138	145	68	170	132	251	89	133	53.1827	184.989	133.093	98.6801	153.859	117.332	152.435	164.161	233.076	78.9974	140.817	150.947	55.2218	160.177	123.425	206.478	83.3968
13	3604901	3605400	3605400	1	225	1.41735e-05	0.0349416	143	ENSDARG00000020449	protein_coding	ENSDART00000012759	protein_coding	yipf3	Yip1 domain family, member 3 [Source:ZFIN;Acc:ZDB-GENE-030131-6443]	13	63	40	27	41	32	59	40	59	44	40	47	38	55	30	72	36	38	11.7182	56.8503	35.9711	28.6491	43.807	31.2885	55.5165	46.5705	59.2735	39.4987	40.8165	48.9277	30.8592	51.822	28.0511	59.2288	33.7335
14	36167801	36168127	36168127	1	20	1.4494e-05	0.0349416	-2393	ENSDARG00000002609	protein_coding	ENSDART00000004550	protein_coding	RNF145 (1 of 3)	ring finger protein 145 [Source:HGNC Symbol;Acc:20853]	61	38	49	47	31	48	38	28	27	58	41	28	86	45	65	53	93	48	54.9855	34.2907	44.0646	49.8706	33.1223	46.9327	35.7564	32.5993	27.1252	52.0665	41.837	29.1484	69.8393	42.3998	60.7775	43.599	87.145
13	184401	184798	184798	1	731	1.49047e-05	0.0350635	-1	ENSDARG00000063626	protein_coding	ENSDART00000148675	protein_coding	ddx21	DEAD (Asp-Glu-Ala-Asp) box polypeptide 21 [Source:ZFIN;Acc:ZDB-GENE-031113-10]	137	118	156	96	84	118	103	64	92	127	96	61	164	95	155	132	151	136	123.492	106.482	140.287	101.863	89.7509	115.376	96.9186	74.5128	92.4266	114.008	97.9597	63.5019	133.182	89.5107	144.931	108.586	141.493
14	17500801	17502612	17502612	1	158	1.52816e-05	0.0350635	-192540	ENSDARG00000025351	protein_coding	ENSDART00000110523	protein_coding	v2ra1	vomeronasal 2 receptor, a1 [Source:ZFIN;Acc:ZDB-GENE-050419-156]	405	289	519	234	255	945	175	227	186	443	235	165	613	127	420	378	319	338	365.067	260.79	466.725	248.292	272.458	923.987	164.668	264.288	186.862	397.68	239.797	171.767	497.808	119.662	392.716	310.951	298.917
1	53121901	53123069	53123069	1	203	1.55593e-05	0.0350635	-1	ENSDARG00000074635	protein_coding	ENSDART00000142465	protein_coding	abca1a	ATP-binding cassette, sub-family A (ABC1), member 1A [Source:ZFIN;Acc:ZDB-GENE-031006-12]	153	68	110	141	64	94	54	78	48	166	56	57	100	47	80	48	59	104	137.914	61.3623	98.9206	149.612	68.3816	91.9098	50.8117	90.8125	48.2225	149.018	57.1432	59.3378	81.2085	44.2842	74.803	39.4859	55.2855
13	2391001	2391200	-	1	-	1.59222e-05	0.035118	-	-	-	-	-	-	-	0	6	0	0	3	3	12	4	13	3	7	1	0	3	0	2	0	0	0	5.41432	0	0	3.20539	2.93329	11.2915	4.65705	13.0603	2.69309	7.14289	1.04101	0	2.82665	0	1.64524	0
5	69190401	69190700	69190716	1	98	1.89424e-05	0.0407065	338	ENSDARG00000035120	protein_coding	ENSDART00000050847	protein_coding	GLDC	glycine dehydrogenase (decarboxylating) [Source:HGNC Symbol;Acc:4313]	20	9	27	33	5	16	13	13	15	16	11	3	29	3	20	15	23	18	18.028	8.12148	24.2805	35.0155	5.34231	15.6442	12.2324	15.1354	15.0695	14.3632	11.2245	3.12304	23.5505	2.82665	18.7008	12.3393	21.552
7	7270901	7271400	7270873	-1	37	1.92414e-05	0.0407065	102	ENSDARG00000074012	protein_coding	ENSDART00000113166	protein_coding	FP325123.1	Uncharacterized protein [Source:UniProtKB/TrEMBL;Acc:E7F2T3]	17	50	36	26	55	13	29	17	35	18	38	44	19	32	22	41	20	14	15.3238	45.1193	32.374	27.588	58.7654	12.7109	27.2878	19.7925	35.1623	16.1586	38.7757	45.8046	15.4296	30.151	20.5708	33.7275	18.7409
13	5215701	5215900	5215648	-1	4	2.11115e-05	0.0437696	-7826	ENSDARG00000012078	protein_coding	ENSDART00000140215	retained_intron	meis1	myeloid ecotropic viral integration 1 [Source:ZFIN;Acc:ZDB-GENE-020122-1]	0	5	1	1	5	0	10	4	4	2	5	3	1	11	3	2	1	2	0	4.51193	0.899278	1.06108	5.34231	0	9.40958	4.65705	4.01855	1.79539	5.10207	3.12304	0.812085	10.3644	2.80511	1.64524	0.937043
13	7406801	7407000	-	1	-	2.17025e-05	0.0438789	-	-	-	-	-	-	-	5	11	0	0	3	1	16	2	13	0	5	1	0	3	0	4	0	0	4.507	9.92625	0	0	3.20539	0.977764	15.0553	2.32852	13.0603	0	5.10207	1.04101	0	2.82665	0	3.29049	0
9	28136601	28136800	28136863	1	53	2.20108e-05	0.0438789	-198260	ENSDARG00000093542	processed_transcript	ENSDART00000137929	processed_transcript	si:rp71-84d19.2	si:rp71-84d19.2 [Source:ZFIN;Acc:ZDB-GENE-070912-718]	12	0	5	5	5	10	0	0	3	7	0	4	17	0	4	0	20	2	10.8168	0	4.49639	5.30538	5.34231	9.77764	0	0	3.01391	6.28388	0	4.16406	13.8054	0	3.74015	0	18.7409
13	21177901	21178200	-	-1	-	2.34204e-05	0.0458082	-	-	-	-	-	-	-	9	7	3	2	6	0	12	10	13	0	16	2	2	5	2	15	4	1	8.11261	6.3167	2.69783	2.12215	6.41078	0	11.2915	11.6426	13.0603	0	16.3266	2.08203	1.62417	4.71109	1.87008	12.3393	3.74817
8	51602901	51603100	-	-1	-	2.43869e-05	0.0468153	-	-	-	-	-	-	-	3	0	1	10	0	4	2	1	0	1	0	0	3	0	5	0	7	2	2.7042	0	0.899278	10.6108	0	3.91106	1.88192	1.16426	0	0.897697	0	0	2.43626	0	4.67519	0	6.5593
[truncated: 2 more columns]
